# Supplementary material for: Balancing Selection for Pathogen Resistance Reveals an Intercontinental Signature of Red Queen Coevolution
Source: Mol Biol Evol. 2021 Jul 21;38(11):4918–33. doi: 10.1093/molbev/msab217 (PMC8557431; doi:10.1093/molbev/msab217)
Supplement: msab217_Supplementary_Data [file msab217_supplementary_data.zip]

Archive with 2 entries (2 files):
- Sup_Tables_5_6_7.xlsx
- Supp_Methods_MBE_version.docx
