# Supplementary material for: Balancing Selection for Pathogen Resistance Reveals an Intercontinental Signature of Red Queen Coevolution
Source: Mol Biol Evol. 2021 Jul 21;38(11):4918–33. doi: 10.1093/molbev/msab217 (PMC8557431; doi:10.1093/molbev/msab217)
Supplement: msab217_Supplementary_Data [file msab217_supplementary_data.zip › Sup_Tables_5_6_7.xlsx]

## Sheet: Sup Table 5
Population	C1	C19	P15_hintgut	P15_foregut	P20	Latitude	Longitude	Sample_size	Representative_individual_for_genetic_relatedness
BE-OHZ	0.25	0.25	0.25	0	0	50.1451	5.07708	4	BE-OHZ-T10
BE-WH1	0.333333	0	1	0	1	51.3363	3.34873	3	BE-WH1-2
BE-WTE	0.25	0	1	0	1	50.8284	4.63906	4	BE-WTE-1-1
BY-G	0	0	0.4	0	0	52.4215	31.0138	5	BY-G-9
CH-H	0.262357	0.262357	0.854772	0.00414938	0.360996	47.5578	8.86261	263	CH-H-1
CY-PA1	1	0	0.5	0	1	35.0315	33.9738	4	CY-PA1-1
CY-PA2	0.384615	0	0.92	0	0.4	35.0328	33.9551	26	CY-PA2-1
CY-PA3	0.777778	0	0.625	0.125	0.75	35.0341	33.9549	9	CY-PA3-1
CZ-KO	0	0	0.75	0	0	50.1254	14.8687	5	CZ-KO-1
CZ-LE1	0.470588	0.235294	0.647059	0	0.294118	48.7833	16.7899	17	CZ-LE1-1
CZ-N1	0.25	0.5	0.25	0	0.25	48.7753	16.7235	4	CZ-N1-1
CZ-N2	0.666667	0.333333	1	0	0.666667	48.7753	16.7235	3	CZ-N2-6
DE-K35	0	0	0.5	0	0	48.2066	11.7097	4	DE-K35-Mu10
DE-KA	0	0.333333	0	0	0	50.9354	6.92794	3	DE-KA-F28
DE-KN1	0	0	0.5	0	0	54.1769	10.8067	4	DE-KN1-4
DE-S1	0	0	0	0	0	48.7799	9.18297	7	DE-S1-8
ES-DO1	0	0	0.333333	0	0	36.9784	-6.47764	3	ES-DO1-1
ES-HY	0	0	1	0	0	38.7793	-1.435	3	ES-HY-1
ES-RO	0.75	0.25	0.25	0	0.5	37.1279	-6.4816	4	ES-RO-1
FI-FAV	1	0.375	1	0	0.625	60.0216	19.9025	8	FI-FAV-1-1
FR-NPM21	1	0.5	0.5	0	0.5	46.9989	-2.235	4	FR-NPM21-1
GB-C1	0.666667	0	1	0	0.666667	51.7344	-1.33626	3	GB-C1-1
GB-EK1	0	0	0.833333	0	0	55.7024	-2.34083	6	GB-EK1-1
GB-LK1	0	0	1	0	0	55.7077	-2.19038	3	GB-LK1-1
HU-HO	0.333333	0.333333	0.333333	0	0.333333	46.8	19.1333	3	HU-HO-2
IL-M1	0	0	0.833333	0	0	31.7782	35.2206	6	IL-M1-8
IL-PS	0.333333	0	0.666667	0	0.333333	32.2557	34.8533	3	IL-PS-2
IR-GG1	0.428571	0.714286	0.428571	0	0.428571	37.919	46.707	7	IR-GG1-1
IT-ISR1	1	0.166667	1	0	1	43.6919	10.2889	6	IT-ISR1-2
IT-MDV	0	0	0.307692	0	0	37.6855	12.6175	13	IT-MDV-1
IT-PER	0	0	0.25	0	0	37.5192	14.3073	8	IT-PER-2
MA-ES	0.375	0.25	0.625	0	0.25	31.4907	-9.76443	8	MA-ES-3
NO-LADE	1	1	1	0	1	63.449	10.4529	5	NO-LADE-1
NO-V	1	1	1	0	1	67.687	12.672	13	NO-V-7
PL-KNP	0	0	0	0	0	52.3227	20.7305	3	PL-KNP-P4
PL-W1	0.75	0.25	0.5	0	1	52.2109	20.9965	4	PL-W1-1
RU-AST1	0.166667	0.166667	0.833333	0	0.333333	45.9036	47.6564	6	RU-AST1-1
RU-BAI1	0	0	1	0	0	53.0178	106.886	3	RU-BAI1-2
RU-BAYA1	0	0	1	0	0	53.0178	106.887	3	RU-BAYA1-1
RU-BN	0	0.142857	0.571429	0	0	50.1555	43.3894	7	RU-BN-BB6
RU-BOL1	1	0.666667	0.666667	0	1	66.4497	33.8567	3	RU-BOL1-1
RU-HA2	0	0	1	0	0	54.6727	90.2268	3	RU-HA2-12
RU-KOR1	0	0	1	0	0	66.4519	33.799	4	RU-KOR1-1
RU-RM1	0	0.0769231	0.461538	0	0	55.7635	37.5816	13	RU-RM1-2
RU-RO1	0.333333	0.333333	0	0	0	55.6833	39.8825	3	RU-RO1-3
RU-RT21	0	0.5	0.75	0	0.25	45.2221	36.6848	4	RU-RT21-1-9
RU-SYR1	0.333333	0.333333	0	0	0	53.2129	48.4882	6	RU-SYR1-1
RU-VOL	0	0.666667	1	0	0	48.53	44.4869	3	RU-VOL-36
SE-BY	0.333333	0	0	0	0.666667	55.6754	13.5451	3	SE-BY-J6
SE-G3	0.666667	0.333333	0.666667	0	0.666667	60.2539	18.3343	3	SE-G3-7c
SE-H1	0.166667	0.166667	0.833333	0	0.166667	58.3423	11.218	6	SE-H1-1
TR-EG	0	0	0.666667	0	0	39.8236	32.8306	6	TR-EG-1

## Sheet: Sup Table 6
Individual	Latitude	Longitude	Missing frequency	Mean sequencing depth
BE-HO-1	50.1451	5.07708	0.00598629	41.7494
BE-OHZ-T10	50.8333	4.65	0.040079	18.6908
BE-OM-1	50.8633	4.72137	0.00174485	79.3027
BE-T1-2	50.8231	4.59394	0.00421868	63.8971
BE-WE-G59	51.0678	3.77361	0.0148616	31.1512
BE-WH1-2	51.3363	3.34873	0.0135767	26.493
BE-WTE-1-1	50.8284	4.63906	0.00495683	43.232
BY-G-9	52.4215	31.0138	0.0199912	23.3627
CH-H-1	47.5578	8.86261	0.00974684	29.2976
CH-Z-1	47.517	8.83127	0.0112386	29.1216
CN-W1-1	30.5624	114.39	0.0283287	42.6067
CY-PA1-1	35.0315	33.9738	0.00584361	47.1662
CY-PA2-1	35.0328	33.9551	0.00512533	42.4046
CY-PA3-1	35.0341	33.9549	0.00645986	47.2665
CZ-KO-1	50.1254	14.8687	0.00395899	38.9904
CZ-LE1-1	48.7833	16.7899	0.00402559	45.8419
CZ-N1-1	48.7753	16.7235	0.0173663	24.572
CZ-N2-6	48.7753	16.7235	0.105171	14.4987
DE-G1-106	54.2819	10.9665	0.035992	19.8708
DE-K35-Mu10	48.2066	11.7097	0.0378467	21.9806
DE-KA-F28	50.9354	6.92794	0.105951	16.4932
DE-KN1-4	54.1769	10.8067	0.0231134	27.2107
DE-R1-1	54.2076	10.4236	0.00899479	31.618
DE-S1-8	48.7799	9.18297	0.0267995	22.1048
DE-S2-1	48.806	9.17257	0.00178075	86.2278
DE-S3-3	48.8063	9.17176	0.0285843	20.5427
DK-RL-3	55.9642	9.59639	0.00495851	38.5895
DZ-JV-2	36.8803	7.757	0.00624293	72.0303
ES-D-BDE1-F9	37.1481	-6.03655	0.00917291	48.1025
ES-D-CC-NF7	37.0711	-6.27241	0.0266243	30.7633
ES-D-H-F3	36.8718	-5.86155	0.0111193	50.9384
ES-DO1-1	36.9784	-6.47764	0.00661155	66.2424
ES-HT-1	38.7752	-1.41022	0.00682679	51.4086
ES-HY-1	38.7793	-1.435	0.00815475	44.4148
ES-RO-1	37.1279	-6.4816	0.0330866	22.2561
FI-FAT-1-3	60.0217	19.9021	0.00645298	35.2149
FI-FAV-1-1	60.0216	19.9025	0.0225097	21.4822
FI-FHS2-11-3	60.2738	27.2188	0.15414	13.3336
FI-FSE-3-74	60.2578	22.0151	0.0468913	17.5823
FI-FSP1-16-2	60.1844	25.7948	0.0128365	26.3617
FI-FUT1-2-1	60.3471	27.4785	0.00858631	34.1832
FI-OER-3-3	59.7886	23.1741	0.0048748	37.1961
FI-SK-17-1	59.8312	23.2577	0.0031301	81.1174
FI-SK-58-2-C	59.833	23.2574	0.0584346	17.0811
FI-SKW-2-1	59.833	23.2563	0.00181986	91.1775
FR-C1-1	43.5916	4.59152	0.0224203	28.4654
FR-NPM19-1	46.9986	-2.23944	0.019331	40.0628
FR-NPM21-1	46.9989	-2.235	0.0430896	22.2314
FR-SA-1	43.4801	4.6473	0.00652967	43.5655
FR-TR-1	43.7383	3.8633	0.13232	14.095
GB-C1-1	51.7344	-1.33626	0.00764514	35.0645
GB-EK1-1	55.7024	-2.34083	0.0710063	17.2478
GB-EK2-6	55.6977	-2.34343	0.00708053	42.5033
GB-EL75-69	51.5276	-0.158147	0.0924736	15.8043
GB-EP-1	52.4536	-1.91944	0.00471272	77.9363
GB-FML-1	52.5311	-1.95587	0.00256579	51.4534
GB-LK1-1	55.7077	-2.19038	0.0194309	26.743
GB-S17-7	51.6205	-1.38622	0.00649576	46.6557
GR-K-1	40.704	23.1442	0.00563708	50.0842
HU-AG-3	47.5146	19.0813	0.00684833	33.6264
HU-CR3-01	47.0737	19.136	0.00294342	53.9326
HU-HO-2	46.8	19.1333	0.024471	26.3692
HU-K-6	46.7964	19.185	0.00602723	39.3483
HU-KEL-01	46.8028	19.1644	0.00498799	42.2016
IL-BM-1	30.5113	34.6121	0.0103594	34.0653
IL-BN-2	33.1432	35.7741	0.00362856	72.012
IL-G-3	32.2288	34.8311	0.010003	36.1762
IL-M1-8	31.7782	35.2206	0.00853223	46.9427
IL-PS-2	32.2557	34.8533	0.0100342	33.7286
IL-RAM-4	33.2301	35.7651	0.00641724	39.9025
IL-SH-4	31.701	34.7138	0.0118892	32.6054
IL-TY-10	32.2437	34.8545	0.0114766	38.6811
IR-GG1-1	37.919	46.707	0.0253689	23.9733
IT-ISR1-2	43.6919	10.2889	0.0290199	22.6127
IT-MDV-1	37.6855	12.6175	0.00787123	67.1073
IT-PER-2	37.5192	14.3073	0.00425443	157.196
MA-ES-3	31.4907	-9.76443	0.00907637	66.8483
MN-DM1	45.0327	100.66	0.0266042	35.7156
NO-AA-1	60.051	5.07445	0.0327148	22.5066
NO-LADE-1	63.449	10.4529	0.00668686	38.3681
NO-RO-1	67.5274	12.1268	0.0064539	39.6067
NO-V-7	67.687	12.672	0.00570903	80.4952
PL-KNP-P4	52.3227	20.7305	0.0772934	21.0712
PL-W1-1	52.2109	20.9965	0.132022	14.1786
RO-DS-3	45.1471	29.6782	0.003448	65.1097
RU-AL1-11	49.9678	88.692	0.0328185	35.8867
RU-AST1-1	45.9036	47.6564	0.014133	26.1456
RU-B5-1	49.9864	46.693	0.00341943	46.1991
RU-BAI1-2	53.0178	106.886	0.020863	45.52
RU-BAYA1-1	53.0178	106.887	0.033868	33.2429
RU-BN-BB6	50.1555	43.3894	0.0325828	19.6325
RU-BOL1-1	66.4497	33.8567	0.0168587	27.8695
RU-BU2-2	51.315	108.41	0.0195056	54.789
RU-C12-1	50.4964	47.2059	0.00439787	41.7958
RU-C20-1	50.5098	46.519	0.010675	43.7776
RU-HA1-1	54.4858	90.1565	0.018582	43.4971
RU-HA2-12	54.6727	90.2268	0.0196385	41.1468
RU-KOR1-1	66.4519	33.799	0.0229412	23.8367
RU-KU1-2	55.3038	63.4053	0.00241685	89.0873
RU-PIK-2	59.9949	30.4731	0.00726018	39.5537
RU-R2-1	56.425	37.6027	0.0772403	16.8262
RU-RM1-2	55.7635	37.5816	0.0106541	29.464
RU-RO1-3	55.6833	39.8825	0.0052208	40.1533
RU-RT1-135	45.2217	36.8083	0.00331189	54.902
RU-RT21-1-9	45.2221	36.6848	0.00807318	29.6065
RU-SAM5-1	52.923	50.3173	0.0114599	29.56
RU-SPB-35	59.8111	30.1331	0.0107859	28.8639
RU-SYR1-1	53.2129	48.4882	0.00611202	49.5601
RU-TY2-2	50.2122	89.7178	0.0401041	24.9539
RU-TY5-1	52.073	93.723	0.0299933	29.6636
RU-VOL-36	48.53	44.4869	0.0198165	22.41
RU-YAK1-6	61.964	129.631	0.0277797	33.4044
RU-YAK3-25	61.9375	129.638	0.0708543	20.481
RU-ZB1-1	50.4132	114.725	0.0142655	61.2611
RU-ZB5-1	50.3182	115.305	0.0204851	49.5312
SE-BY-J6	55.6754	13.5451	0.0128346	26.5659
SE-G2-8c	60.2593	18.3134	0.0348617	20.6519
SE-G3-7c	60.2539	18.3343	0.0434583	26.1523
SE-G4-20	60.253	18.3061	0.0136664	29.9462
SE-GN1-3d3	60.4972	18.431	0.0367966	21.9368
SE-GN2-3A10	60.4971	18.4316	0.0109204	32.5852
SE-H1-1	58.3423	11.218	0.00431996	60.219
TN-RA-2	36.96	10.2236	0.0103484	66.7136
TR-EG-1	39.8236	32.8306	0.00582696	45.3458
UA-KR1-7	45.0937	36.3107	0.00674552	38.2958

## Sheet: Sup Table 7
Individual	C1	C19	P15 (hindgut)	P15 (throat)	P20	P21 (hindgut)	P21 (throat)	Regional Group	Latitude	Longitude
CN-W1-1	R	R	S	R	R	R	R	East-Asia	30.5624	114.39
MN-DM1	R	S	R	R	R	R	R	East-Asia	45.0327	100.66
RU-AL1-11	R	R	R	R	R	S	R	East-Asia	49.9678	88.692
RU-BAI1-2	R	R	S	R	R	S	R	East-Asia	53.0178	106.886
RU-BAYA1-1	R	R	S	R	R	S	R	East-Asia	53.0178	106.887
RU-BU2-2	R	R	R	R	R	R	R	East-Asia	51.315	108.41
RU-HA2-12	R	R	S	R	R	S	R	East-Asia	54.6727	90.2268
RU-HAI-1	S	S	R	R	S	R	R	East-Asia	54.4858	90.1565
RU-TY2-2	R	R	R	S	R	S	S	East-Asia	50.2122	89.7178
RU-TY5-1	R	S	R	R	R	S	R	East-Asia	52.073	93.723
RU-YAK1-6	R	R	S	R	R	R	R	East-Asia	61.964	129.631
RU-ZB1-1	R	R	S	R	R	S	R	East-Asia	50.4132	114.725
RU-ZB5-1	R	R	S	R	R	S	R	East-Asia	50.3182	115.305
BE-HO-1	S	S	S	R	S	S	R	Europe+	50.1451	5.07708
BE-OM-1	S	S	R	R	S	R	R	Europe+	50.8633	4.72137
BE-T1-2	S	S	R	R	S	R	R	Europe+	50.8231	4.59394
BE-WE-G59	S	S	R	R	S	S	R	Europe+	51.0678	3.77361
BY-G-9	R	R	R	R	R	R	R	Europe+	52.4215	31.0138
CZ-KO-1	R	R	R	R	R	S	R	Europe+	50.1254	14.8687
DE-K35-Mu10	R	R	S	R	R	S	R	Europe+	48.2066	11.7097
ES-RO-1	S	R	S	R	S	S	R	Europe+	37.1279	-6.4816
FI-FSE-3-74	R	R	S	R	R	S	R	Europe+	60.2578	22.0151
FI-OER-3-3	S	S	S	R	S	S	R	Europe+	59.7886	23.1741
FI-SK-17-1	S	R	S	R	S	S	R	Europe+	59.8312	23.2577
FR-SA-1	R	R	R	R	R	S	R	Europe+	43.4801	4.6473
GB-FML-1	R	R	R	R	R	S	R	Europe+	52.5311	-1.95587
HU-KEL-1	R	R	R	R	R	R	R	Europe+	46.8028	19.1644
IR-GG1-1	R	R	S	R	R	S	R	Europe+	37.919	46.707
MA-ES-3	R	S	R	R	R	S	R	Europe+	31.4907	-9.76443
RO-DS-3	S	S	S	R	S	S	R	Europe+	45.1471	29.6782
RU-SYR1-1	R	R	R	R	R	R	R	Europe+	53.2129	48.4882
RU-VOL-36	R	R	S	R	R	R	R	Europe+	48.53	44.4869
SE-BY-6	R	S	R	R	S	S	R	Europe+	55.6754	13.5451
SE-G4-20	R	R	S	R	R	R	R	Europe+	60.253	18.3061
SE-GN2-3A10	R	S	S	R	R	S	R	Europe+	60.4971	18.4316
TR-EG-1	R	R	S	R	R	R	R	Europe+	39.8236	32.8306
UA-KR1-7	S	R	S	R	S	S	R	Europe+	45.0937	36.3107
CY-PA1-1	S	R	S	R	S	S	R	Middle East-Asia	35.0315	33.9738
CY-PA2-1	R	R	S	R	R	S	R	Middle East-Asia	35.0328	33.9551
CY-PA3-1	R	R	S	R	R	R	R	Middle East-Asia	35.0341	33.9549
IL-BM-1	S	S	S	R	S	S	R	Middle East-Asia	30.5113	34.6121
IL-BN-2	R	R	S	R	R	R	R	Middle East-Asia	33.1432	35.7741
IL-G-3	R	R	S	R	R	R	R	Middle East-Asia	32.2288	34.8311
IL-M1-8	R	R	S	R	R	S	R	Middle East-Asia	31.7782	35.2206
IL-PS-2	R	R	S	R	R	R	R	Middle East-Asia	32.2557	34.8533
IL-RAM-4	S	S	R	R	S	R	R	Middle East-Asia	33.2301	35.7651
IL-SH-4	R	R	R	R	R	R	R	Middle East-Asia	31.701	34.7138
IL-TY-10	S	R	S	R	S	R	R	Middle East-Asia	32.2437	34.8545
